# Supplementary material for: Predicting Outpatient Follow‐Up Retention After Inpatient Treatment in Patients With Alcohol Use Disorder: A Data‐Driven Random Forest Approach
Source: Addict Biol. 2026 Jun 12;31(6):e70169. doi: 10.1111/adb.70169 (PMC13263546; doi:10.1111/adb.70169)
Supplement: Supplementary file 2 — Data S1: Supporting information. [file ADB-31-e70169-s002.xlsx]

## Sheet: Supplemental_Table_S3_new
Variable Name	RF1	RF2	RF3	Category	Abbrevation	Encoding
HouseholdIncome	62.731	66.354		Demographic		categorical
PositiveUrgency	38.868	43.341	44.307	Psychological		numeric
POSITIVE_EVENTS_SCORE	33.908	35.675	41.196	Psychological		numeric
AvgDrinksPerDay_90	28.853	29.162	31.031	Alcohol	TLFB	numeric
Free_T3_D2	29.928	25.015	30.744	Physiological		numeric
TotalDrinks_90	30.974	28.426	28.468	Alcohol	TLFB	numeric
Hemoglobin_D2	27.522	24.847	23.625	Physiological		numeric
Triglycerides_D2	20.022	20.318	22.791	Physiological		numeric
CRP_D2	16.548	19.207	19.228	Physiological		numeric
Hemoglobin_D1	22.222	18.972	19.131	Physiological		numeric
Vitamin_B12_D2	18.958	19.382	18.503	Physiological		numeric
ADS_Score	20.214	21.759	18.384	Alcohol	ADS	numeric
E_Factor	12.405	12.724	17.827	Psychological		numeric
HeavyDrinkingDays_90	14.302	15.934	17.246	Alcohol	TLFB	numeric
TSH_D2	19.445	19.865	16.847	Physiological		numeric
Blood_Pressure_Diastolic	13.909	16.023	15.935	Physiological		numeric
Hematocrit_D2	17.181	12.518	15.459	Physiological		numeric
CPRS_MADRS_Day_09	12.13	15.621	14.872	Psychological	MADRS	numeric
CPRS_MADRS_Baseline	11.167	12.458	14.272	Psychological	MADRS	numeric
N_Factor	11.215	13.174	13.986	Psychological		numeric
SensationSeeking	12.629	10.028	13.312	Psychological		numeric
Serum_Folate_D2	11.265	12.605	12.474	Physiological		numeric
Ferritin_D2	11.008	10.744	12.061	Physiological		numeric
Premeditation	8.499	7.472	11.795	Psychological		numeric
Neutrophils_Abs_D2	10.023	8.942	11.505	Physiological		numeric
CPRS_BSA_Baseline	9.847	11.634	10.691	Psychological	BSA	numeric
Preseverance	6.124	8.08	9.941	Psychological		numeric
AlkPhos_D2	8.03	9.32	9.805	Physiological		numeric
PACS_Day_12	10.382	8.855	9.663	Alcohol	PACS	numeric
HeavyDrinkingYears	9.833	10.024	9.568	Alcohol	TLFB	numeric
SelfControl	7.751	7.461	9.46	Psychological		numeric
PACS_Day_05	7.503	7.757	9.374	Alcohol	PACS	numeric
Protein_Total_D2	5.596	5.962	8.673	Physiological		numeric
Age	6.101	5.813	8.44	Demographic		numeric
PTT_Auto_D1	11.285	8.203	8.439	Physiological		numeric
HDL_Cholesterol_D2	7.713	7.687	8.285	Physiological		numeric
Heart_Rate_Pulse	6.628	6.358	8.164	Physiological		numeric
Blood_Pressure_Systolic	8.71	10.356	8.164	Physiological		numeric
A_Factor	9.359	8.453	8.009	Psychological		numeric
PSS_Total_Score	10.047	6.783	7.968	Psychological		numeric
AlkPhos_D1	8.912	10.638	7.835	Physiological		numeric
Creatinine_D1	7.109	6.559	7.795	Physiological		numeric
PSQI_Total	7.426	8.272	7.603	Psychological	PSQI	numeric
MotorImpulsiveness	5.754	5.938	7.502	Psychological		numeric
Iron_D2	6.209	5.282	7.391	Physiological		numeric
C_Factor	6.414	6.256	7.345	Psychological		numeric
Neutrophils_Abs_D1	5.964	8.705	7.334	Physiological		numeric
ELS_Events	7.694	8.436	7.252	Psychological		numeric
AgeFirstDrink	3.525	4.785	7.228	Alcohol		numeric
NoOfDrinkDays_90	5.119	5.89	7.15	Alcohol	TLFB	numeric
GGT_D2	6.397	4.645	7.11	Physiological		numeric
Zip_Code	6.999	5.833	7.107	Demographic		numeric
Hematocrit_D1	8.592	7.689	7.089	Physiological		numeric
RawVocabulary	6.086	5.279	7.039	Psychological		numeric
Uric_Acid_D2	5.082	5.103	6.971	Physiological		numeric
Physical_Health	6.186	5.258	6.859	Psychological		numeric
NEGATIVE_EVENTS_SCORE	6.354	6.295	6.794	Psychological		numeric
Weight	5.074	5.489	6.78	Physiological		numeric
AST_D2	7.453	6.868	6.691	Physiological		numeric
LDL_Cholesterol_D2	4.23	4.439	6.579	Physiological		numeric
Motor	4.964	4.956	6.561	Psychological		numeric
Creatine_Kinase_D2	6.498	5.894	6.5	Physiological		numeric
LDH_D1	5.442	6.562	6.495	Physiological		numeric
Neutrophils_Pcnt_D1	6.135	6.816	6.423	Physiological		numeric
ScaledMatrixReasoning	5.376	3.773	6.369	Psychological		numeric
ALT_D2	5.754	4.163	6.301	Physiological		numeric
O_Factor	7.016	5.548	6.299	Psychological		numeric
Transferrin_D2	6.494	5.733	6.297	Physiological		numeric
Handedness_Score	7.619	5.689	6.294	Psychological		numeric
PACS_Day_19	9.378	9.398	6.289	Alcohol	PACS	numeric
CTQ_TotalScore	5.301	6.838	6.272	Psychological		numeric
ObsessiveDrinkingSubscale	5.994	4.478	6.157	Alcohol	OCDS	numeric
Hgb_A1C_D2	3.687	4.954	6.124	Physiological		numeric
Albumin_D2	6.029	4.455	6.108	Physiological		numeric
Cholesterol_Total_D2	4.249	6.145	5.967	Physiological		numeric
Creatinine_D2	6.728	5.674	5.751	Physiological		numeric
Urgency	6.222	3.943	5.701	Psychological		numeric
Temperature	6.149	5.756	5.672	Physiological		numeric
Uric_Acid_D1	5.557	5.329	5.586	Physiological		numeric
Marital_Status	4.146	3.643	5.579	Demographic		categorical
ScaledVocabulary	5.397	6.488	5.559	Psychological		numeric
CPRS_BSA_Day_23	5.573	6.321	5.524	Psychological	BSA	numeric
PT_INR_D1	4.639	5.3	5.481	Physiological		numeric
Albumin_D1	6.719	8.59	5.473	Physiological		numeric
Pcnt_Saturation_D2	5.41	4.029	5.381	Physiological		numeric
age_onset_alch	3.49	3.73	5.336	Alcohol		numeric
Total_Audit_Score	4.357	3.127	5.276	Alcohol	AUDIT	numeric
Anger	4.273	5.024	5.165	Psychological		numeric
CognitiveInstability	3.269	4.964	5.071	Psychological		numeric
CognitiveComplexity	3.384	3.453	5.059	Psychological		numeric
Est_Average_Glucose_D2	2.33	3.257	5.035	Physiological		numeric
Neutrophils_Pcnt_D2	4.407	6.445	5.018	Physiological		numeric
Audit_D_Score	3.443	3.455	5.004	Alcohol	AUDIT	numeric
Perseverance	4.136	3.044	4.977	Psychological		numeric
PT_Auto_D1	6.888	5.395	4.97	Physiological		numeric
Average_MAX_CIWA	4.871	4.785	4.966	Alcohol	CIWA	numeric
CPRS_BSA_Day_09	4.744	3.57	4.939	Psychological	BSA	numeric
Glucose_D1	5.762	6.525	4.886	Physiological		numeric
CPRS_MADRS_Day_23	4.936	5.255	4.863	Psychological	MADRS	numeric
Verbal_Aggr	5.62	4.616	4.844	Psychological		numeric
GGT_D1	5.708	5.946	4.795	Physiological		numeric
Environment	6.56	7.879	4.794	Psychological		numeric
CPRS_MADRS_Day_16	3.989	3.698	4.668	Psychological	MADRS	numeric
Height	6.973	6.388	4.599	Physiological		numeric
Overall_MAX	4.613	5.201	4.56	Alcohol	CIWA	numeric
STAIT_Score	4.216	3.918	4.5	Psychological		numeric
CPRS_BSA_Day_16	5.876	4.975	4.427	Psychological	BSA	numeric
Sed_Rate_D2	4.81	3.443	4.388	Physiological		numeric
OCDS_TotalScore	3.081	3.171	4.287	Alcohol	OCDS	numeric
LDH_D2	4.031	4.854	4.271	Physiological		numeric
EmotionalNeglect	4.289	2.996	4.24	Psychological		numeric
Glucose_D2	3.46	3.669	4.227	Physiological		numeric
Full_IQ	5.305	4.951	4.177	Psychological		numeric
Hostility	4.378	4.175	4.175	Psychological		numeric
Bilirubin_Total_D2	3.288	2.382	4.149	Physiological		numeric
Total_Aggr	6.037	5.575	4.148	Psychological		numeric
Bilirubin_Total_D1	6.944	4.085	4.064	Physiological		numeric
RawMatrixReasoning	3.47	4.105	3.998	Psychological		numeric
PSQI_Q9_SleepQuality	3.506	5.75	3.882	Psychological	PSQI	numeric
hhincome_value		1.191	3.769			numeric
ALT_D1	3.618	3.714	3.694	Physiological		numeric
CompulsiveDrinkingSubscale	3.203	4.253	3.691	Alcohol	OCDS	numeric
PackYears	4.559	3.922	3.655			numeric
YearsOfEducation	4.486	4.168	3.607			numeric
AST_D1	3.247	2.954	3.46	Physiological		numeric
NonplanningImpulsiveness	4.692	3.658	3.429	Psychological		numeric
Social_Relationships	4.896	4.291	3.427	Psychological		numeric
AttentionalImpulsiveness	3.064	3.241	3.427	Psychological		numeric
Creatine_Kinase_D1	3.365	4.561	3.282	Physiological		numeric
Attention	2.912	3.501	3.273	Psychological		numeric
Day_3_MAX	3.167	3.657	3.256	Alcohol	CIWA	numeric
Physical_Aggr	5.856	4.365	3.176	Psychological		numeric
FamilyHisDensity	2.989	3.157	3.164	Alcohol		numeric
Psychological	3.226	2.794	3.158	Psychological		numeric
PhysicalAbuse	2.82	3.024	3.098	Psychological		numeric
Breath_Alcohol	4.019	4.695	3.069	Physiological		numeric
Audit_C_Score	3.665	2.922	2.988	Alcohol	AUDIT	numeric
TotalNum_AftercareEnrollments	3.341	4.146	2.977			numeric
Race	1.9	1.317	2.847	Demographic		categorical
Audit_H_Score	4.053	3.354	2.82	Alcohol	AUDIT	numeric
PhysicalNeglect	2.515	2.325	2.82	Psychological		numeric
EmotionalAbuse	2.527	2.54	2.634	Psychological		numeric
SuicidalIdeationIntent	2.105	1.174	2.038	Psychological		binary
NoRelativesAnswer4	1.749	1.676	1.931	Alcohol		numeric
FrequencyOfIdeation	1.312	1.66	1.879	Psychological		numeric
YFAS_SymptomCount	2.141	1.966	1.86	Psychological		numeric
QOL_Rating	1.705	2.169	1.802	Psychological		numeric
NoRelatives	1.828	1.981	1.707	Alcohol		numeric
Respiratory_Rate	2.421	2.159	1.672	Physiological		numeric
overall_comorbidity_score	1.479	1.331	1.616			numeric
SexualAbuse	1.512	1.519	1.432	Psychological		numeric
Subsequent_IP_Admissions	2.553	2.198	1.29			numeric
Sex	0.98	0.711	1.079	Demographic		binary
Previous_IP_Admissions	1.064	0.686	1			numeric
Bilirubin_Direct_D2	0.622	0.725	0.98	Physiological		numeric
UDS_Cannabinoids_D1	0.238	0.525	0.817	Physiological		binary
TotalOfAttempts	0.81	1.013	0.657	Psychological		numeric
SuicidalIdeation	1.025	0.165	0.641	Psychological		binary
SuicidalThoughts	1.206	2.692	0.622	Psychological		binary
SuicidalIdeationPlanIntent	0.315	0.761	0.591	Psychological		binary
MinimizationDenial	0.852	1.251	0.481	Psychological		numeric
WishTeBeDead	0.315	0.402	0.434	Psychological		binary
comboscid_past_alch	0.699	0.713	0.413	Alcohol	SCID	binary
Symptoms_Highly_Consistent	0.196	0.874	0.401	Psychological		binary
HepC_Screen_D1	0.151	0.373	0.397	Physiological		binary
UDS_Benzodiazepines_D1	0.572	1.119	0.392	Physiological		binary
Bilirubin_Direct_D1	0.555	0.286	0.333	Physiological		numeric
UDS_Cocaine_D1	0.282	0.132	0.286	Physiological		binary
UDS_Opiates_D1	0.25	0.256	0.13	Physiological		binary
Ethnic_Group	0.12	0.414	0.129	Demographic		categorical
SuicidalBehavior	0.008	0.181	0.109	Psychological		binary
HIV_Screen_D1	0.002	0.028	0.044	Physiological		binary
EngagedInNonSuicidal	0.024	0.074	0.003	Psychological		binary
comboscid_cur_alch	0	0	0	Alcohol	SCID	binary
HepA_Screen_D1	0	0	0	Physiological		binary
HepB_Screen_D1	0	0	0	Physiological		binary
RPR_Syphilis_Sero_D1	0	0	0	Physiological		binary
UDS_Amphetamines_D1	0	0	0	Physiological		binary
